# Supplementary material for: Characterization of Aminoacyl-tRNA Synthetases in Chromerids
Source: Genes (Basel). 2019 Jul 31;10(8):582. doi: 10.3390/genes10080582 (PMC6723311; doi:10.3390/genes10080582)
Supplement: Supplementary file 1 [file genes-10-00582-s001.zip]

Archive with 4 entries (3 files):
- Supplementary Materials/
- Supplementary Materials/Supplmentary file sf1.doc
- Supplementary Materials/Figure S1.pdf
- Supplementary Materials/Table S1.xls
