# Supplementary material for: Characterization of Aminoacyl-tRNA Synthetases in Chromerids
Source: Genes (Basel). 2019 Jul 31;10(8):582. doi: 10.3390/genes10080582 (PMC6723311; doi:10.3390/genes10080582)
Supplement: Supplementary file 1 [file genes-10-00582-s001.zip › Supplementary Materials/Table S1.xls]

## Sheet: S1A
	C. velia			V. brassicaformis			P. tricornutum			T. pseudonana			G. theta			T. gondii			A. thaliana		H. sapiens
aaRSs	48			39			41			40			54			31			50		38
	Genes	Localization	Previous annotation *	Genes	Localization	Previous annotation *	Genes	Localization	Previous annotation **	Genes	Localization	Previous annotation **	Genes	Localization	Previous annotation **	Genes	Localization	Previous annotation ***	Genes	Localization	Genes	Localization
argRS	cvel_7363	Cyto.|Nucl.	cvel_7363	vbra_19912	Nucl.	vbra_19912	Jgi_36013	Cyto.	jgi_36013	Jgi_40028	Plas.|Mito.	Jgi_40028	Jgi_159514	Cyto.	jgi_159514	TGARI_210840A	Cyto.|Nucl.	TGARI_210840A	AT4G26300	Plas.	ENSG00000090861(2)	Cyto. | Unkn.
	cvel_22194	Cyto.	cvel_22194				Jgi_552	Plas.|Mito.	Jgi_552			jgi_42213	Jgi_67389	Plas.|Mito.	jgi_67389	TGARI_210840B	Cyto.	TGARI_210840B	AT1G66530	Cyto.	ENSG00000124608	Mito.
	cvel_3008	Mito.	cvel_3008															TGARI_270690			ENSG00000266967(2)	Nucl..&Unkn.
cysRS	cvel_18990	Cyto	cvel_18990	vbra_21787	Cyto.	vbra_21787	Jgi_26346	Cyto.	Jgi_26346	Jgi_1499	Cyto.	Jgi_1499	Jgi_156824	Cyto.	Jgi_156824	TGARI_299810	Plas.	TGARI_299810	AT2G31170(2)	Plas.|Mito.&Cyto.	ENSG00000278191(4)	4 Cyto.
	cvel_1412	Plas.	cvel_1412	vbra_7006	Mito.	vbra_7006	Jgi_2394	Mito.	Jgi_2394	Jgi_15539	Mito.	Jgi_15539	Jgi_88488	Plas.|Mito. Or PPC|Mito.	Jgi_88488				AT5G38830	Cyto.	ENSG00000134905(4)	Mito.&3 Unkn.
			cvel_32019				Jgi_780	Plas.	Jgi_780	Jgi_261633	Plas.	Jgi_261633	Jgi_82387	Plas.	Jgi_82387				AT3G56300	Cyto.
gluRS	cvel_31597	Plas.	cvel_31597	vbra_21912	Plas.	vbra_21912	Jgi_52655	Plas.|Mito.	Jgi_52655	Jgi_38909	incomplete model	jgi_42226	Jgi_109640	Cyto.	Jgi_109640	TGARI_241870A	Plas.	TGARI_263870C	AT5G64050	Plas.|Mito.	ENSG00000136628(2)	2 Cyto.
			Cvel_874			vbra_19782			jgi_51430			jgi_13806	Jgi_113021	Mito.	Jgi_113021	TGARI_241870B	Nucl.	TGARI_263870B			ENSG00000103356(4)	4 Mito.
													Jgi_150485	Plas.	Jgi_150485			TGARI_263870A
glnRS	cvel_8110	Cyto.	cvel_8110	vbra_11768	Cyto.	vbra_11768	Jgi_27385	Cyto.	Jgi_27385	Jgi_13806	incomplete model	Jgi_13806	Jgi_163164	Cyto.	Jgi_163164	TGARI_217460	Mito.	TGARI_217460	AT1G25350(2)	Plas.|Cyto. &Cyto.	ENSG00000172053(15)	15 Cyto.
	cvel_1112	Cyto.	cvel_1112	vbra_19782	Mito.		Jgi_16963	Plas.	Jgi_16963	Jgi_260900	Plas.	Jgi_260900	Jgi_159401	Plas.|Mito. Or PPC|Mito.	Jgi_159401				AT5G19720	Cyto.
	cvel_874	Mito.					Jgi_51430	Cyto.		Jgi_42226	Cyto.	Jgi_38909	Jgi_144305	Plas. Or PPC	Jgi_144305				AT5G26710	Cyto.|Nucl.
leuRS	cvel_7809	Plas.|Mito.	cvel_7809	vbra_9619	Plas.|Mito.	vbra_9619	Jgi_11088	Cyto.	Jgi_11088	Jgi_39979	Cyto.	Jgi_39979	Jgi_157023	Cyto.	Jgi_157023	TGARI_292080	Cyto.|Nucl.	TGARI_292080	AT1G09620	Cyto.	ENSG00000133706(4)	4 Cyto.
	cvel_16973	Cyto.	cvel_16973	vbra_9824	Nucl.	vbra_9824	Jgi_51120	Plas.|Mito.	Jgi_51120	Jgi_261684	Plas.|Mito.	Jgi_261684	Jgi_62722	Plas.|Mito.	Jgi_62722	TGARI_266730	Plas.	TGARI_266730	AT4G04350	Plas.	ENSG00000011376(5)	5 Mito.
													Jgi_89362	PPC	Jgi_89362
ileRS	cvel_28423	Plas.	cvel_28423	vbra_7770	Cyto.	vbra_7770	Jgi_29824	Cyto.	Jgi_29824	Jgi_36339	Cyto.	Jgi_36339	Jgi_132515	Cyto.	Jgi_132515	TGARI_207640	Mito.	TGARI_207640	AT4G10320	Cyto.|Nucl.	ENSG00000196305(7)	7 Cyto.
	cvel_28875	Cyto.	cvel_28875	vbra_11931	Endo.	vbra_11931	Jgi_17198	Plas.|Mito.	Jgi_17198	Jgi_26726	Plas.|Mito.	Jgi_26726	Jgi_71180	Mito.	Jgi_71180			TGARI_277030	AT5G49030(3)	Plas.|Mito.&Plas.&Cyto.	ENSG00000067704	Mito.
			cvel_12020										Jgi_157645	PPC	Jgi_157645
metRS	cvel_21221	Cyto.	cvel_7165	vbra_1113	Plas.	vbra_1113	Jgi_26837	Cyto.	Jgi_26837	Jgi_13572	Cyto.	Jgi_13572	Jgi_85890	Cyto.	Jgi_85890	TGARI_289300	Mito.	TGARI_289300	AT4G13780	Cyto.	ENSG00000166986(8)	Mito.&7 Unkn.
	cvel_7165	Plas.|Mito.	cvel_20604	vbra_13101	Cyto.	vbra_13101	Jgi_29029	Plas.|Mito.	Jgi_29029	Jgi_24901	Plas.|Mito.	Jgi_24901	Jgi_97816	Plas.|Mito.	Jgi_97816				AT3G55400(2)	2 Plas.|Mito.	ENSG00000247626	Mito.
			cvel_26126										Jgi_46085	PPC	Jgi_46085
trpRS	cvel_7641	Cyto.	cvel_7641	vbra_16713	Mito.	vbra_16713	Jgi_40901	Cyto.	Jgi_40901	Jgi_43160	Cyto.	Jgi_43160	Jgi_92171	Cyto.	Jgi_92171	TGARI_254110	Plas.	TGARI_254110	AT3G04600(3)	Cyto.|Nucl.&2 Cyto.	ENSG00000140105(32)	7 Cyto.&6 Nucl.&19 Unkn.
	cvel_20758	Plas.|Mito.	cvel_20758	vbra_20646	Endo.	vbra_20646	Jgi_15595	Plas.|Mito.	Jgi_15595	Jgi_3461	Plas.|Mito.	Jgi_3461	Jgi_70256	Plas.|Mito.	Jgi_70256			TGARI_324800
													Jgi_73319	PPC	Jgi_73319
tyrRS	cvel_7146	Plas.	cvel_7146	vbra_8727	Endo.	vbra_8727	Jgi_27323	Plas.|Mito.	Jgi_27323	Jgi_42000	Plas.|Mito.	Jgi_42000	Jgi_94450	Cyto.|PPC	Jgi_94450	TGARI_251880	Mito.	TGARI_273410	AT2G33840	Nucl.	ENSG00000139131	Nucl.|Mito.
	cvel_4070	Cyto.	cvel_4070	vbra_13490	Cyto.	vbra_13490			Jgi_11722			jgi_15976	Jgi_133572	Plas.|Mito.	Jgi_133572	TGARI_273410	Mito.
			cvel_416			vbra_21333
						vbra_11037
						vbra_11081
						vbra_17201
valRS	cvel_6889	Nucl.	cvel_6889	vbra_14431	Plas.	vbra_14431	Jgi_43016	Cyto.	Jgi_43016	Jgi_269966	Cyto.	Jgi_269966	Jgi_166133	Cyto.	Jgi_166133	TGARI_216500	Plas.	TGARI_253290	AT5G16715	Plas.|Mito.	ENSG00000231116(3)	Cyto.&2 Unkn.
	cvel_16754	Cyto.	cvel_16754	vbra_19209	Cyto.	vbra_19209	Jgi_21513	Plas.|Mito.	Jgi_21513	Jgi_42971	Plas.|Mito.	Jgi_42971			Jgi_145478	TGARI_253290	Cyto.		AT1G14610	Cyto.|Mito.	ENSG00000234032(5)	5 Mito.
	cvel_9091	Cyto.	cvel_9091												Jgi_83283
			cvel_28969
			cvel_9092																AT1G27160	Mito.
alaRS	cvel_11640	Nucl.	cvel_11640	vbra_6631	Nucl.	vbra_6631	Jgi_47999	Cyto.	Jgi_47999	Jgi_40774	Cyto.	Jgi_40774	Jgi_163919	Cyto.	Jgi_163919	TGARI_219540A	Cyto.	TGARI_368320	AT5G22800	Plas.|Mito.	ENSG00000090861(2)	Cyto.&Unkn.
	cvel_19371	Mito.	cvel_19371	vbra_13386	Mito.	vbra_13386	Jgi_15186	Plas.|Mito.	Jgi_15186	Jgi_38248	Plas.|Mito.	Jgi_38248			Jgi_149250				AT1G50200(2)	Plas.|Mito.&Cyto.	ENSG00000124608	Mito.
	cvel_21018	Nucl.	cvel_21018																AT3G16565(2)	2 Cyto.	ENSG00000266967(2)	Nucl.&Unkn.
			cvel_641
			cvel_27720
aspRS	cvel_29834	Cyto.	cvel_29834	vbra_13004	Mito.	vbra_13004	Jgi_42051	Cyto.	Jgi_42051	Jgi_6988	Cyto.	Jgi_6988	Jgi_69446	Cyto.	Jgi_69446	TGARI_202530	Endo.	TGARI_202530	AT4G31180(2)	Plas.|Nucl.&Plas.|Cyto.	ENSG00000115866(5)	5 Cyto.
	cvel_4486	Cyto.	cvel_4486	vbra_6695	Plas.	vbra_6695	Jgi_41016	Plas.|Mito.	Jgi_41016	Jgi_268068	incomplete model	Jgi_268068	Jgi_157450	Mito.	Jgi_157450				AT4G26870	Cyto.	ENSG00000117593	Nucl.|Mito.
	cvel_13271	Plas.	cvel_13271										Jgi_66444	PPC	Jgi_66444				AT4G33760	Plas.|Mito.
asnRS	cvel_14360	Cyto.	cvel_14360	vbra_5336	Plas.|Mito.	vbra_5336	Jgi_8755	Cyto.	Jgi_8755	Jgi_40463	Cyto.	Jgi_40463	Jgi_97505	Cyto.	Jgi_97505	TGARI_270510	Plas.|Mito.	TGARI_270510	AT5G56680	Cyto.	ENSG00000134440(5)	5 Cyto.
	cvel_7405	Mito.	cvel_7405	vbra_5330	Mito.	vbra_5330	Jgi_42247	Plas.|Mito.	Jgi_42247	Jgi_26191	Plas.|Mito.	Jgi_26191	Jgi_157412	Plas.|Mito.	Jgi_157412				AT1G70980	Cyto.	ENSG00000137513(4)	3 Mito.&Unkn.
	cvel_23534	Cyto.	cvel_23534										Jgi_80454	PPC	Jgi_80454				AT3G07420	Pero.
			cvel_25355																AT4G17300	Plas.|Mito.
																			AT5G38750	Plas.
glyRS	cvel_30153	Cyto.	cvel_30153	vbra_22902	Cyto.	vbra_22902	Jgi_19761	Cyto.	Jgi_19761	Jgi_39255	Cyto.	Jgi_39255	Jgi_99819	Cyto.	Jgi_99819	TGARI_254200	Plas.	TGARI_256990	AT1G29870	Cyto.	ENSG00000106105(2)	2 Mito.
	cvel_8554	Cyto.	cvel_8554	vbra_14962	Plas.|Mito.	vbra_14962	Jgi_50885	Plas.|Mito.	Jgi_50885	Jgi_268398	Plas.|Mito.	Jgi_268398	Jgi_163452	Mito.|PPC	Jgi_163452	TGARI_256990	Mito.		AT1G29880	Cyto.|Mito.
													Jgi_160265	Plas.	Jgi_160265
hisRS	cvel_21705	Cyto.	cvel_21705	vbra_20528	Plas.	vbra_20528	Jgi_16944	Cyto.	Jgi_16944	Jgi_42621	Cyto.	Jgi_42621	Jgi_87963	Cyto.	Jgi_87963	TGARI_280600	Mito.	TGARI_280600	AT3G02760	Cyto.|Nucl.	ENSG00000170445(8)	8 Cyto.
	cvel_3311(2)	2 Plas.	cvel_3311(2)	vbra_6931	Cyto.	vbra_6931	Jgi_23920	Plas.|Mito.	Jgi_23920	Jgi_5078	Plas.|Mito.	Jgi_5078	Jgi_99089	Plas.|Mito.	Jgi_99089			TGARI_218810	AT3G46100	Plas.|Mito.	ENSG00000112855(5)	5 Mito.
			cvel_30321										Jgi_165656	PPC	Jgi_165656				AT5G03406	Mito.
lysRS	cvel_9397	Mito.	cvel_9397	vbra_6201	Cyto.	vbra_6201	Jgi_42289	Cyto.	Jgi_42289	Jgi_29232	Cyto.	Jgi_29232	Jgi_157671	Cyto.	Jgi_157671	TGARI_220350	Mito.	TGARI_220350	AT3G11710	Cyto.|Nucl.	ENSG00000065427(6)	3 Mito.&Cyto.&2 Unkn.
	cvel_20258	Cyto.	cvel_20258	vbra_4678	Nucl.	vbra_4678	Jgi_32202	Plas.|Mito.	Jgi_32202	Jgi_33044	Plas.|Mito.	Jgi_33044	Jgi_144009	Mito.	Jgi_144009	TGARI_205710	Mito.	TGARI_205710	AT3G13490	Plas.|Mito.
	cvel_7175	Cyto.|Nul.	cvel_7175										Jgi_158801	Plas.	Jgi_158801
													Jgi_68810	PPC	Jgi_68810
α-pheRS	cvel_9563	Plas.|Mito.	cvel_9563	vbra_15842	Cyto.|Nucl.	vbra_15842	Jgi_25331	Cyto.	Jgi_25331	Jgi_25960	Cyto.	Jgi_25960	Jgi_151485	Cyto.	Jgi_151485	TGARI_234505	Nucl.	TGARI_234505	AT4G39280(2)	2 Cyto.	ENSG00000145982(4)	4 Mito.
	cvel_5984 (3)	3 Cyto.	cvel_5984 (3)	vbra_3529	Nucl.	vbra_3529	Jgi_54597	Mito.	Jgi_54597	Jgi_262926	Mito.	Jgi_262926	Jgi_74102	Plas.|Mito.	Jgi_74102				AT3G58140	Plas.|Mito.	ENSG00000179115(6)	5 Cyto.&Unkn.
						vbra_12979	Jgi_8926	Plas.	Jgi_8926			jgi_24163			jgi_68323
β-pheRS	cvel_22325	Cyto.	cvel_22325	vbra_20531	Cyto.		Jgi_27709	Cyto.	Jgi_27709	Jgi_33046	Cyto.	Jgi_33046	Jgi_84815	Cyto.	Jgi_84815	TGARI_306960	Cyto.|Nucl.	TGARI_306960	AT1G72550(2)	2 Cyto.	ENSG00000116120	Cyto.
proRS	cvel_26651	Cyto.	cvel_26651	vbra_17540	Cyto.	vbra_17540	Jgi_23547	Cyto.	Jgi_23547	Jgi_264365	Cyto.	Jgi_264365	Jgi_85821	Cyto.	Jgi_85821	TGARI_219850A	Plas.|Mito.	TGARI_219850A	AT3G62120(2)	Cyto.&Cyto.|Nucl.	ENSG00000162396	Mito.
	cvel_17161	Cyto.	cvel_17161	vbra_8238	Endo.	vbra_8238	Jgi_43097	Plas.|Mito.	Jgi_43097	Jgi_32053	Plas.|Mito.	Jgi_32053	Jgi_44333	Plas.|Mito.	Jgi_44333			TGARI_219850B	AT5G52520	Plas.|Mito.
			cvel_34805										Jgi_81499	PPC	Jgi_81499				AT5G10880	Plas.
serRS	cvel_28365	Cyto.	cvel_28365	vbra_2397	Cyto.	vbra_2397	Jgi_30572	Cyto.	Jgi_30572	Jgi_269399	Cyto.	Jgi_269399	Jgi_67599	Cyto.	Jgi_67599	TGARI_271625B	Nucl.	TGARI_271625B	AT1G11870(3)	Plas.|Mito.&2 Mito.	ENSG00000031698(2)	2 Cyto.
	cvel_4888	Nucl.	cvel_4888	vbra_7841	Nucl.	vbra_7841	Jgi_15374	Plas.|Mito.	Jgi_15374	Jgi_39606	Plas.|Mito.	Jgi_39606	Jgi_151688	Plas.|Mito.	Jgi_151688	TGARI_251690	Cyto.	TGARI_251690	AT5G27470	Plas.|Cyto.	ENSG00000283104(5)	3 Mito.&2 Unkn.
	cvel_18368	Endo.	cvel_18368															TGARI_271625A
			cvel_1894
thrRS	cvel_8549	Plas.|Mito.	cvel_8549	vbra_13128	Nucl.	vbra_13128	Jgi_18524	Cyto.	Jgi_18524	Jgi_22770	Cyto.	Jgi_22770	Jgi_93029	Cyto.	Jgi_93029	TGARI_300260A	Mito.	TGARI_300260A	AT2G04842	Plas.|Mito.	ENSG00000113407(7)	5 Cyto.&2 Unkn.
	cvel_11445	Cyto.	cvel_11445	vbra_14881	Plas.	vbra_14881	Jgi_33493	Plas.|Mito.	Jgi_33493	Jgi_40034	Plas.|Mito.	Jgi_40034	Jgi_158988	Plas.|Mito.	Jgi_158988	TGARI_219430	Mito.	TGARI_300260B	AT5G26830	Plas.|Mito.|Cyto.	ENSG00000143374(4)	3 Mito.&Cyto.
													Jgi_139997	PPC	Jgi_139997				AT1G17960	Mito.	ENSG00000185418(2)	2 Cyto.
																			AT1G18130	Cyto.

## Sheet: S1B
	C.velia		V.brassicaformis
AaRSs-amidotransferases	Genes	Localization	Genes	Localization
Glutamyl-tRNA(Gln) amidotransferase	cvel_20649	Plas.	vbra_10260	Mito.
	cvel_23134	Cyto.	vbra_8651	Plas.
Aspartyl/glutamyl-tRNA(Asn/Gln) amidotransferase	cvel_28674	Plas.	vbra_10654	Plas.
	cvel_12310	Plas.
